# Supplementary material for: Next-Generation Sequencing in Lung Cancer Patients: A Comparative Approach in NSCLC and SCLC Mutational Landscapes
Source: J Pers Med. 2022 Mar 13;12(3):453. doi: 10.3390/jpm12030453 (PMC8955273; doi:10.3390/jpm12030453)
Supplement: Supplementary file 1 [file jpm-12-00453-s001.zip]

Archive with 1 entries (1 files):
- jpm-1596007-supplementary.xlsx
